# Supplementary material for: Predictive power of gait and gait-related cognitive measures in amnestic mild cognitive impairment: a machine learning analysis
Source: Front Hum Neurosci. 2024 Jan 29;17:1328713. doi: 10.3389/fnhum.2023.1328713 (PMC10859484; doi:10.3389/fnhum.2023.1328713)
Supplement: Supplementary file 1 [file Data_Sheet_1.ZIP]

Archive with 3 entries (3 files):
- Python code/Database construction.py
- Python code/Descriptive statistics.py
- Python code/Training-testing ML.py
