# Supplementary material for: Predictive power of gait and gait-related cognitive measures in amnestic mild cognitive impairment: a machine learning analysis
Source: Front Hum Neurosci. 2024 Jan 29;17:1328713. doi: 10.3389/fnhum.2023.1328713 (PMC10859484; doi:10.3389/fnhum.2023.1328713)
Supplement: Supplementary file 1 [file Data_Sheet_1.ZIP › Python code/Database construction.py]

#!/usr/bin/env python
# coding: utf-8

# In[1]:


import pandas as pd
import numpy as np
import matplotlib.pyplot as plt
from scipy import stats
from scipy.stats import chi2_contingency


# In[2]:


ADNIMERGE = pd.read_excel('ADNIMERGE_04Sep2023.xlsx')
ADNIMERGE.info()
ADNIMERGE.count()


# In[3]:


range_colonne = {}
for colonna in ADNIMERGE.columns:
    if pd.api.types.is_numeric_dtype(ADNIMERGE[colonna]):
        valore_minimo = ADNIMERGE[colonna].min()
        valore_massimo = ADNIMERGE[colonna].max()
        range_colonne[colonna] = (valore_minimo, valore_massimo)

for colonna, (minimo, massimo) in range_colonne.items():
    print(f'Colonna: {colonna}, Range: ({minimo}, {massimo})')

tot_pazienti = ADNIMERGE['RID'].nunique()
print("Il totale di pazienti è:", tot_pazienti)


# In[4]:


risultati = ADNIMERGE.groupby(['ORIGPROT', 'VISCODE'])['RID'].count().reset_index()

risultati.rename(columns={'RID': 'Numero Pazienti'}, inplace=True)

nome_file_output = 'ADNIMERGE_tot_pz_ORIGPROT-VISCODE.xlsx'

risultati.to_excel('ADNIMERGE_tot_pz_ORIGPROT-VISCODE.xlsx', index=False)

print(f"I risultati sono stati salvati in '{nome_file_output}'")


# In[5]:


ADNIMERGE.head(5)


# In[6]:


var_DXbl = ADNIMERGE['DX_bl'].value_counts()
print(var_DXbl)
na_DXbl = ADNIMERGE['DX_bl'].isna().sum()
print('na_DXbl sono:', na_DXbl)


# In[7]:


var_DX = ADNIMERGE['DX'].value_counts()
print(var_DX)
na_DX = ADNIMERGE['DX'].isna().sum()
print('na_DX sono:', na_DX)


# In[8]:


val_VISCODE = ['bl', 'm06', 'm12', 'm18', 'm24', 'm36']
mask = ADNIMERGE['VISCODE'].isin(val_VISCODE)
df_m36 = ADNIMERGE[mask]


# In[9]:


ADNIMERGE = df_m36.sort_values(by=['RID','VISCODE'], ascending=[True, True])
ADNIMERGE.head(10)


# In[10]:


var_DXbl = df_m36['DX_bl'].value_counts()
print(var_DXbl)
na_DXbl = df_m36['DX_bl'].isna().sum()
print('na_DXbl sono:', na_DXbl)


# In[11]:


var_DX = df_m36['DX'].value_counts()
print(var_DX)
na_DX = df_m36['DX'].isna().sum()
print('na_DX sono:',na_DX)


# In[12]:


df_MCI = ADNIMERGE[ADNIMERGE['DX_bl'].notna() & ADNIMERGE['DX_bl'].str.contains('MCI')]
col = ['RID', 'COLPROT', 'ORIGPROT', 'VISCODE', 'DX_bl', 'DX', 'CDRSB', 'MMSE', 'TRABSCOR', 'DIGITSCOR']
ADNIMERGE_MCI = df_MCI[col]
ADNIMERGE_MCI = df_MCI[col].sort_values(by=['RID'])
ADNIMERGE_MCI.head(5)


# In[13]:


var_DXbl = ADNIMERGE_MCI['DX_bl'].value_counts()
print('var_DXbl sono:',var_DXbl)
na_DXbl = ADNIMERGE_MCI['DX_bl'].isna().sum()
print('na_DXbl sono:', na_DXbl)

var_DX = ADNIMERGE_MCI['DX'].value_counts()
print('var_DX sono:',var_DX)
na_DX = ADNIMERGE_MCI['DX'].isna().sum()
print('na_DX sono:',na_DX)


# In[14]:


val_AD = ['Dementia', 'MCI']
mask = ADNIMERGE_MCI['DX'].isin(val_AD)
df_AD = ADNIMERGE_MCI[mask]


# In[15]:


var_DX = df_AD['DX'].value_counts()
print(var_DX)
na_DX = df_AD['DX'].isna().sum()
print('na_DX sono:',na_DX)


# In[16]:


df_AD.head(30)


# In[17]:


ADNIMERGE_MCI = df_AD.copy()
ADNIMERGE_MCI = ADNIMERGE_MCI.sort_values(by=['RID','VISCODE'], ascending=[True, True])
ADNIMERGE_MCI.head(30)


# In[18]:


tot_pazienti = ADNIMERGE_MCI['RID'].nunique()
print("Il totale di pazienti è:", tot_pazienti)


# In[19]:


var_DXbl = ADNIMERGE_MCI['DX_bl'].value_counts()
print(var_DXbl)
na_DXbl = ADNIMERGE_MCI['DX_bl'].isna().sum()
print('na_DXbl sono:',na_DXbl)


# In[20]:


var_DX = ADNIMERGE_MCI['DX'].value_counts()
print(var_DX)
na_DX = ADNIMERGE_MCI['DX'].isna().sum()
print('na_DX sono:',na_DX)


# In[21]:


def determine_conversion_class(row):
    if isinstance(row['DX'], str):
        if 'MCI' in row['DX']:
            return 'Stable'
        elif 'Dementia' in row['DX']:
            return 'MCI to Dementia'
    
    return None 

ADNIMERGE_MCI['conversion_class'] = ADNIMERGE_MCI.apply(lambda row: determine_conversion_class(row) if not pd.isna(row['DX']) else None, axis=1)

col_ordine = ['RID', 'COLPROT', 'ORIGPROT', 'VISCODE', 'DX_bl', 'DX', 'conversion_class', 'CDRSB', 'MMSE', 'TRABSCOR', 'DIGITSCOR']
ADNIMERGE_MCI = ADNIMERGE_MCI[col_ordine]
ADNIMERGE_MCI = ADNIMERGE_MCI.sort_values(by=['RID','VISCODE'], ascending=[True, True])
ADNIMERGE_MCI.head(30)


# In[22]:


ADNIMERGE_MCI['final_conversion_class'] = ADNIMERGE_MCI.groupby('RID')['conversion_class'].transform(lambda x: 'MCI to Dementia' if ('Stable' in x.values and 'MCI to Dementia' in x.values) else 'Stable')
col_ordine = ['RID', 'COLPROT', 'ORIGPROT', 'VISCODE', 'DX_bl', 'DX', 'conversion_class', 'final_conversion_class', 'CDRSB', 'MMSE', 'TRABSCOR', 'DIGITSCOR']
ADNIMERGE_MCI = ADNIMERGE_MCI[col_ordine]
ADNIMERGE_MCI = ADNIMERGE_MCI.sort_values(by=['RID','VISCODE'], ascending=[True, True])

ADNIMERGE_MCI.head(30)


# In[23]:


RID_stable_bl = ADNIMERGE_MCI[
    (ADNIMERGE_MCI['VISCODE'] == 'bl') &
    (ADNIMERGE_MCI['conversion_class'].str.contains('Stable', case=False))
]['RID'].unique()

RID_dementia_m06 = ADNIMERGE_MCI[
    (ADNIMERGE_MCI['VISCODE'] == 'm06') &
    (ADNIMERGE_MCI['conversion_class'].str.contains('MCI to Dementia', case=False))
]['RID'].unique()

unwanted_RID = set(RID_stable_bl).intersection(set(RID_dementia_m06))

final_df = ADNIMERGE_MCI[~ADNIMERGE_MCI['RID'].isin(unwanted_RID)]

final_df =  final_df.sort_values(by=['RID','VISCODE'], ascending=[True, True])
final_df.head(30)


# In[24]:


ADNIMERGE_MCI= final_df


# In[25]:


var_DXbl = ADNIMERGE_MCI['DX_bl'].value_counts()
print(var_DXbl)
na_DXbl = ADNIMERGE_MCI['DX_bl'].isna().sum()
print('na_DXbl_MCI sono:',na_DXbl)


# In[26]:


var_DX = ADNIMERGE_MCI['DX'].value_counts()
print(var_DX)
na_DX = ADNIMERGE_MCI['DX'].isna().sum()
print('na_DX_MCI',na_DX)


# In[27]:


tot_pazienti = ADNIMERGE_MCI['RID'].nunique()
print("Il totale di pazienti è:", tot_pazienti)


# In[28]:


NEUROEXM = pd.read_excel('NEUROEXM_04Sep2023.xlsx')
NEUROEXM.info()
NEUROEXM.count()


# In[29]:


tot_pazienti = NEUROEXM['RID'].nunique()
print("Il totale di pazienti è:", tot_pazienti)


# In[30]:


var_GAIT = NEUROEXM['NXGAIT'].value_counts()
print(var_GAIT)

na_GAIT = NEUROEXM['NXGAIT'].isna().sum()
print("na_GAIT sono:", na_GAIT)


# In[31]:


NEUROEXM['GAIT'] = NEUROEXM['NXGAIT'].replace({1: 'Normal', 2: 'Abnormal'})

NEUROEXM.head(5)


# In[32]:


ADNI_MCI = ADNIMERGE_MCI.merge(NEUROEXM[['RID', 'GAIT']], on='RID', how='left')
ADNI_MCI.head(30)


# In[33]:


tot_pazienti = ADNI_MCI['RID'].nunique()
print("Il totale di pazienti è:", tot_pazienti)


# In[34]:


var_DXbl = ADNI_MCI['DX_bl'].value_counts()
print(var_DXbl)

na_DXbl = ADNI_MCI['DX_bl'].isna().sum()
print('na_DX_ADNI sono:',na_DX)

var_GAIT = ADNI_MCI['GAIT'].value_counts()
print(var_GAIT)

na_GAIT = ADNI_MCI['GAIT'].isna().sum()
print("na_GAIT sono:", na_GAIT)


# In[35]:


ADNI_MCI['GAIT'] = ADNI_MCI['GAIT'].fillna('na')

RID_na_gait = ADNI_MCI[
    (ADNI_MCI['GAIT'].str.lower() == 'na') &
    (ADNI_MCI['VISCODE'].isin(['bl', 'm03', 'm06', 'm12']))
]['RID'].unique()

final_df = ADNI_MCI[~ADNI_MCI['RID'].isin(RID_na_gait)]

final_df.head(30)


# In[36]:


tot_pazienti = final_df['RID'].nunique()
print("Il totale di pazienti è:", tot_pazienti)


# In[37]:


final_df.to_excel('ADNI_MCI(v.14.09;11,30).xlsx', index=False)


# In[38]:


var_DXbl = final_df['DX_bl'].value_counts()
print(var_DXbl)

na_DXbl = final_df['DX_bl'].isna().sum()
print('na_DX_ADNI sono:',na_DX)

var_DX = final_df['DX'].value_counts()
print(var_DX)
na_DX = final_df['DX'].isna().sum()
print('na_DX_MCI',na_DX)

var_GAIT = final_df['GAIT'].value_counts()
print(var_GAIT)

na_GAIT = final_df['GAIT'].isna().sum()
print("na_GAIT sono:", na_GAIT)


# In[39]:


na_RID = final_df['RID'].isna().sum()
print("na__RID sono:", na_RID)

na_COLPROT = final_df['COLPROT'].isna().sum()
print("na__COLPROT sono:", na_COLPROT)

na_ORIGPROT = final_df['ORIGPROT'].isna().sum()
print("na__ORIGPROT sono:", na_ORIGPROT)

var_CDRSB = final_df['CDRSB'].value_counts()
print('var_CDRSB sono:',var_CDRSB)

na_CDRSB = final_df['CDRSB'].isna().sum()
print("na__CDRSB sono:", na_CDRSB)

var_MMSE = final_df['MMSE'].value_counts()
print('var_MMESE sono:',var_MMSE)

na_MMSE = final_df['MMSE'].isna().sum()
print("na__MMSE sono:", na_MMSE)

var_TRABSCOR = final_df['TRABSCOR'].value_counts()
print('var_TRABSCOR sono:',var_TRABSCOR)

na_TRABSCOR = final_df['TRABSCOR'].isna().sum()
print("na__TRABSCOR sono:", na_TRABSCOR)

var_DIGITSCOR = final_df['DIGITSCOR'].value_counts()
print('var_DIGITSCOR sono:',var_DIGITSCOR)

na_DIGITSCOR = final_df['DIGITSCOR'].isna().sum()
print("na__DIGITSCOR sono:", na_DIGITSCOR)


# In[40]:


rid_per_timepoint = final_df['VISCODE'].value_counts()

nunique_rid_per_timepoint = final_df.groupby('VISCODE')['RID'].nunique()

conteggio_df = pd.DataFrame({'Count': rid_per_timepoint, 'Unique RID Count': nunique_rid_per_timepoint})

print(conteggio_df)


# In[41]:


tot_pazienti = final_df['RID'].nunique()
tot_pazienti


# In[42]:


duplicati_per_timepoint = final_df[final_df.duplicated(subset=['RID', 'VISCODE'], keep=False)]

conteggio_duplicati = duplicati_per_timepoint.shape[0]

print("Duplicati per lo stesso timepoint:")
print(duplicati_per_timepoint)

print("\nConteggio dei duplicati:", conteggio_duplicati)


# In[43]:


final_df_senza_duplicati = final_df.drop_duplicates(subset=['RID', 'VISCODE'])
tot_pazienti = final_df_senza_duplicati['RID'].nunique()
tot_pazienti


# In[44]:


duplicati_per_timepoint = final_df_senza_duplicati[final_df_senza_duplicati.duplicated(subset=['RID', 'VISCODE'], keep=False)]

conteggio_duplicati = duplicati_per_timepoint.shape[0]

print("Duplicati per lo stesso timepoint:")
print(duplicati_per_timepoint)

print("\nConteggio dei duplicati:", conteggio_duplicati)


# In[45]:


rid_per_timepoint = final_df_senza_duplicati['VISCODE'].value_counts()

nunique_rid_per_timepoint = final_df_senza_duplicati.groupby('VISCODE')['RID'].nunique()

conteggio_df = pd.DataFrame({'Count': rid_per_timepoint, 'Unique RID Count': nunique_rid_per_timepoint})

print(conteggio_df)


# In[46]:


final_df_senza_duplicati.to_excel('no_duplicati.xlsx', index=False)


# In[47]:


rid_with_other_timepoints = final_df_senza_duplicati[final_df_senza_duplicati['VISCODE'] != 'bl']['RID'].unique()

final_df_senza_duplicati = final_df_senza_duplicati[final_df_senza_duplicati['RID'].isin(rid_with_other_timepoints)]

tot_pazienti = final_df_senza_duplicati['RID'].nunique()
tot_pazienti


# In[48]:


rid_non_bl = final_df_senza_duplicati[final_df_senza_duplicati['VISCODE'] != 'bl']['RID'].unique()

rid_bl = final_df_senza_duplicati[final_df_senza_duplicati['VISCODE'] == 'bl']['RID'].unique()

rid_mancante = set(rid_non_bl) - set(rid_bl)

print("Il RID che non ha 'bl' come timepoint è:", rid_mancante)


# In[49]:


ADNI_MCI_GAIT = final_df_senza_duplicati[~final_df_senza_duplicati['RID'].isin(rid_mancante)]
tot_pazienti = ADNI_MCI_GAIT['RID'].nunique()
tot_pazienti


# In[50]:


rid_per_timepoint = ADNI_MCI_GAIT['VISCODE'].value_counts()

nunique_rid_per_timepoint = ADNI_MCI_GAIT.groupby('VISCODE')['RID'].nunique()

conteggio_df = pd.DataFrame({'Count': rid_per_timepoint, 'Unique RID Count': nunique_rid_per_timepoint})

print(conteggio_df)


# In[51]:


trabscor_values = ADNI_MCI_GAIT['TRABSCOR']

plt.scatter(range(len(trabscor_values)), trabscor_values, alpha=0.5)
plt.title('Scatter Plot di TRABSCOR')
plt.xlabel('Indice')
plt.ylabel('Valore TRABSCOR')
plt.grid(True)

plt.show()


# In[52]:


min_trabscor = ADNI_MCI_GAIT['TRABSCOR'].min()
max_trabscor = ADNI_MCI_GAIT['TRABSCOR'].max()

print("Valore minimo di TRABSCOR:", min_trabscor)
print("Valore massimo di TRABSCOR:", max_trabscor)


# In[53]:


ADNI_MCI_GAIT = ADNI_MCI_GAIT.copy()
ADNI_MCI_GAIT['TRABSCOR'] = ADNI_MCI_GAIT['TRABSCOR'].replace(996.0, 'na')


# In[54]:


rid_1389_trabscor = ADNI_MCI_GAIT[ADNI_MCI_GAIT['RID'] == 1389]['TRABSCOR']
print(rid_1389_trabscor)


# In[55]:


ADNI_MCI_GAIT['TRABSCOR'] = pd.to_numeric(ADNI_MCI_GAIT['TRABSCOR'], errors='coerce')

min_trabscor = ADNI_MCI_GAIT['TRABSCOR'].min()
max_trabscor = ADNI_MCI_GAIT['TRABSCOR'].max()

print("Valore minimo di TRABSCOR:", min_trabscor)
print("Valore massimo di TRABSCOR:", max_trabscor)


# In[56]:


trabscor_values = ADNI_MCI_GAIT['TRABSCOR']

plt.scatter(range(len(trabscor_values)), trabscor_values, alpha=0.5)
plt.title('Scatter Plot di TRABSCOR')
plt.xlabel('Indice')
plt.ylabel('Valore TRABSCOR')
plt.grid(True)

plt.show()


# In[57]:


ADNI_MCI_GAIT.head(30)


# In[59]:


df_agg_ADNI1 = ADNI_MCI_GAIT[ADNI_MCI_GAIT['COLPROT'] == 'ADNI1']
df_agg_ADNI1.head(15)


# In[60]:


MCI_conversion = df_agg_ADNI1[df_agg_ADNI1['final_conversion_class'] == 'MCI to Dementia']
Stable = df_agg_ADNI1[df_agg_ADNI1['final_conversion_class'] == 'Stable']


# In[61]:


rid_per_timepoint = MCI_conversion['final_conversion_class'].value_counts()

nunique_rid_per_timepoint = MCI_conversion.groupby('final_conversion_class')['RID'].nunique()

conteggio_df_agg_ADNI1 = pd.DataFrame({'Count': rid_per_timepoint, 'Unique RID Count': nunique_rid_per_timepoint})

print(conteggio_df_agg_ADNI1)


# In[62]:


rid_per_timepoint = MCI_conversion['VISCODE'].value_counts()

nunique_rid_per_timepoint = MCI_conversion.groupby('VISCODE')['RID'].nunique()

conteggio_MCI_conversion = pd.DataFrame({'Count': rid_per_timepoint, 'Unique RID Count': nunique_rid_per_timepoint})

print(conteggio_MCI_conversion)


# In[63]:


rid_per_timepoint = Stable['final_conversion_class'].value_counts()

nunique_rid_per_timepoint = Stable.groupby('final_conversion_class')['RID'].nunique()

conteggio_df_agg_ADNI1 = pd.DataFrame({'Count': rid_per_timepoint, 'Unique RID Count': nunique_rid_per_timepoint})

print(conteggio_df_agg_ADNI1)


# In[64]:


rid_per_timepoint = Stable['VISCODE'].value_counts()

nunique_rid_per_timepoint = Stable.groupby('VISCODE')['RID'].nunique()

conteggio_Stable = pd.DataFrame({'Count': rid_per_timepoint, 'Unique RID Count': nunique_rid_per_timepoint})

print(conteggio_Stable)


# In[65]:


Stable.head(20)


# In[66]:


rid_with_bl = Stable[Stable['VISCODE'] == 'bl']['RID'].unique()

rid_with_m36 = Stable[Stable['VISCODE'] == 'm36']['RID'].unique()

selected_rids = set(rid_with_bl) & set(rid_with_m36)

final_filtered_data = df_agg_ADNI1[df_agg_ADNI1['RID'].isin(selected_rids)]

final_filtered_data.head(50)


# In[74]:


final_filtered_data.to_excel('Stable_m36(v.18.09;15.00).xlsx', index=False)


# In[67]:


rid_per_timepoint = final_filtered_data['final_conversion_class'].value_counts()

nunique_rid_per_timepoint = final_filtered_data.groupby('final_conversion_class')['RID'].nunique()

conteggio_Stable_m36 = pd.DataFrame({'Count': rid_per_timepoint, 'Unique RID Count': nunique_rid_per_timepoint})

print(conteggio_Stable_m36)


# In[68]:


rid_per_timepoint = final_filtered_data['VISCODE'].value_counts()

nunique_rid_per_timepoint = final_filtered_data.groupby('VISCODE')['RID'].nunique()

conteggio_Stable_bl_36 = pd.DataFrame({'Count': rid_per_timepoint, 'Unique RID Count': nunique_rid_per_timepoint})

print(conteggio_Stable_bl_36)


# In[75]:


ADNI_conversion_bl_36 = pd.concat([final_filtered_data, MCI_conversion], axis=0)
ADNI_conversion_bl_36= ADNI_conversion_bl_36.sort_values(by=['RID','VISCODE'], ascending=[True, True])
ADNI_conversion_bl_36.head(30)


# In[77]:


col = ['RID', 'VISCODE', 'DX_bl','DX','final_conversion_class', 'MMSE', 'TRABSCOR','DIGITSCOR','GAIT']
ADNI_conversion_bl_36_def = ADNI_conversion_bl_36[col]
ADNI_conversion_bl_36_def.head(30)


# In[78]:


tot_pazienti = ADNI_conversion_bl_36_def['RID'].nunique()
print("Il totale di pazienti MCI è:", tot_pazienti)


# In[80]:


rid_per_timepoint = ADNI_conversion_bl_36_def['final_conversion_class'].value_counts()

nunique_rid_per_timepoint = ADNI_conversion_bl_36_def.groupby('final_conversion_class')['RID'].nunique()

Tot_MCI_Dementia = pd.DataFrame({'Count': rid_per_timepoint, 'Unique RID Count': nunique_rid_per_timepoint})

print(Tot_MCI_Dementia)


# In[81]:


rid_per_timepoint = ADNI_conversion_bl_36_def['VISCODE'].value_counts()

nunique_rid_per_timepoint = ADNI_conversion_bl_36_def.groupby('VISCODE')['RID'].nunique()

Tot_MCI_Dementia = pd.DataFrame({'Count': rid_per_timepoint, 'Unique RID Count': nunique_rid_per_timepoint})

print(Tot_MCI_Dementia)


# In[83]:


na_DX_bl = ADNI_conversion_bl_36_def['DX_bl'].isna().sum()
print('na_DX_bl sono:',na_DX)

na_DX = ADNI_conversion_bl_36_def['DX'].isna().sum()
print('na_DX',na_DX)

na_GAIT = ADNI_conversion_bl_36_def['GAIT'].isna().sum()
print("na_GAIT sono:", na_GAIT)

na_RID = ADNI_conversion_bl_36_def['RID'].isna().sum()
print("na__RID sono:", na_RID)

na_MMSE = ADNI_conversion_bl_36_def['MMSE'].isna().sum()
print("na__MMSE sono:", na_MMSE)

na_TRABSCOR = ADNI_conversion_bl_36_def['TRABSCOR'].isna().sum()
print("na__TRABSCOR sono:", na_TRABSCOR)

na_DIGITSCOR = ADNI_conversion_bl_36_def['DIGITSCOR'].isna().sum()
print("na__DIGITSCOR sono:", na_DIGITSCOR)


# In[85]:


rid_per_timepoint = ADNI_conversion_bl_36_def['GAIT'].value_counts()

nunique_rid_per_timepoint = ADNI_conversion_bl_36_def.groupby('GAIT')['RID'].nunique()

Tot_GAIT = pd.DataFrame({'Count': rid_per_timepoint, 'Unique RID Count': nunique_rid_per_timepoint})

print(Tot_GAIT)


# In[88]:


ADNI_conversion_bl_36_def.loc[ADNI_conversion_bl_36_def['DX_bl'].isin(['EMCI', 'LMCI']), 'DX_bl'] = 'MCI'

ADNI_conversion_bl_36_def.to_excel('ADNI_conversion_bl_36_def(v.18.09;15.30).xlsx', index=False)


# In[90]:


ADNI_conversion_bl_36_def.describe()


# In[91]:


mci_to_dementia_data = ADNI_conversion_bl_36_def[ADNI_conversion_bl_36_def['final_conversion_class'] == 'MCI to Dementia']
stable_data = ADNI_conversion_bl_36_def[ADNI_conversion_bl_36_def['final_conversion_class'] == 'Stable']


# In[92]:


mci_to_dementia_data.head(10)


# In[93]:


rid_per_timepoint = mci_to_dementia_data['VISCODE'].value_counts()

nunique_rid_per_timepoint = mci_to_dementia_data.groupby('VISCODE')['RID'].nunique()

conteggio_df = pd.DataFrame({'Count': rid_per_timepoint, 'Unique RID Count': nunique_rid_per_timepoint})

print(conteggio_df)


# In[94]:


stable_data.head(10)


# In[95]:


timepoints_desiderati = ['bl', 'm06', 'm12', 'm18', 'm24', 'm36']

final_filtered_data = stable_data[stable_data.groupby('RID')['VISCODE'].transform(lambda x: all(tp in x.values for tp in timepoints_desiderati))]
final_filtered_data.head(10)


# In[96]:


rid_per_timepoint = final_filtered_data['VISCODE'].value_counts()

nunique_rid_per_timepoint = final_filtered_data.groupby('VISCODE')['RID'].nunique()

conteggio_df = pd.DataFrame({'Count': rid_per_timepoint, 'Unique RID Count': nunique_rid_per_timepoint})

print(conteggio_df)


# In[97]:


combined_data = pd.concat([final_filtered_data, mci_to_dementia_data], axis=0)

combined_data.head(100)


# In[98]:


print(combined_data['final_conversion_class'].unique())


# In[99]:


combined_data.to_excel('combined_data(v.15.09;14,00).xlsx', index=False)


# In[102]:


tot_pazienti = combined_data['RID'].nunique()
tot_pazienti


# In[104]:


rid_per_timepoint = combined_data['VISCODE'].value_counts()

nunique_rid_per_timepoint = combined_data.groupby('VISCODE')['RID'].nunique()

conteggio_df = pd.DataFrame({'Count': rid_per_timepoint, 'Unique RID Count': nunique_rid_per_timepoint})

print(conteggio_df)


# In[107]:


ADNI_MCI_bl = combined_data[combined_data['VISCODE'] == 'bl']
ADNI_MCI_bl = ADNI_MCI_bl.sort_values(by=['RID','VISCODE'], ascending=[True, True])
ADNI_MCI_bl.head(10)


# In[106]:


print(ADNI_MCI_bl['final_conversion_class'].unique())


# In[108]:


tot_pazienti = ADNI_MCI_bl['RID'].nunique()
print("Il totale di pazienti alla baseline è:", tot_pazienti)


# In[109]:


rid_per_timepoint = ADNI_MCI_bl['final_conversion_class'].value_counts()

nunique_rid_per_timepoint = ADNI_MCI_bl.groupby('final_conversion_class')['RID'].nunique()

Tot_bl = pd.DataFrame({'Count': rid_per_timepoint, 'Unique RID Count': nunique_rid_per_timepoint})

print(Tot_bl)


# In[110]:


rid_per_timepoint = ADNI_MCI_bl['GAIT'].value_counts()

nunique_rid_per_timepoint = ADNI_MCI_bl.groupby('GAIT')['RID'].nunique()

Tot_GAIT = pd.DataFrame({'Count': rid_per_timepoint, 'Unique RID Count': nunique_rid_per_timepoint})

print(Tot_GAIT)


# In[111]:


na_DXbl = ADNI_MCI_bl['DX_bl'].isna().sum()
print('na_DX_ADNI sono:',na_DX)

na_DX = ADNI_MCI_bl['DX'].isna().sum()
print('na_DX_MCI',na_DX)

na_GAIT = ADNI_MCI_bl['GAIT'].isna().sum()
print("na_GAIT sono:", na_GAIT)

na_RID = ADNI_MCI_bl['RID'].isna().sum()
print("na__RID sono:", na_RID)

na_MMSE = ADNI_MCI_bl['MMSE'].isna().sum()
print("na__MMSE sono:", na_MMSE)

na_TRABSCOR = ADNI_MCI_bl['TRABSCOR'].isna().sum()
print("na__TRABSCOR sono:", na_TRABSCOR)

na_DIGITSCOR = ADNI_MCI_bl['DIGITSCOR'].isna().sum()
print("na__DIGITSCOR sono:", na_DIGITSCOR)


# In[112]:


col = ['RID', 'MMSE', 'TRABSCOR', 'DIGITSCOR', 'GAIT']
frequenze_bl = ADNI_MCI_bl[col]
frequenze_bl = ADNI_MCI_bl[col].sort_values(by=['RID'])
frequenze_bl.head(5)


# In[113]:


summary = frequenze_bl.describe().transpose()
summary


# In[114]:


gait_abnormal = frequenze_bl[frequenze_bl['GAIT'] == 'Abnormal'][['MMSE', 'TRABSCOR', 'DIGITSCOR']]
gait_abnormal_stats = gait_abnormal.describe().loc[['mean', 'std']].round(2)


# In[115]:


gait_abnormal_stats


# In[116]:


gait_normal = frequenze_bl[frequenze_bl['GAIT'] == 'Normal'][['MMSE', 'TRABSCOR', 'DIGITSCOR']]
gait_normal_stats = gait_normal.describe().loc[['mean', 'std']].round(2)


# In[118]:


gait_normal_stats


# In[121]:


variables_to_compare = ['MMSE', 'TRABSCOR', 'DIGITSCOR']

results = []

for variable in variables_to_compare:
    stable_data = ADNI_MCI_bl.loc[ADNI_MCI_bl['final_conversion_class'] == 'Stable', variable]
    mci_to_dementia_data = ADNI_MCI_bl.loc[ADNI_MCI_bl['final_conversion_class'] == 'MCI to Dementia', variable]
    
    stable_data = stable_data.dropna()
    mci_to_dementia_data = mci_to_dementia_data.dropna()
    
    t_stat, p_value = stats.ttest_ind(stable_data, mci_to_dementia_data)
    
    stable_mean = stable_data.mean()
    stable_SD = stable_data.std()
    mci_to_dementia_mean = mci_to_dementia_data.mean()
    mci_to_dementia_SD = mci_to_dementia_data.std()
    
    results.append([variable, round(stable_mean, 2), round(stable_SD, 2), round(mci_to_dementia_mean, 2), round(mci_to_dementia_SD, 2), p_value])

results_df = pd.DataFrame(results, columns=['Variable', 'Stable_Mean', 'Stable_SD', 'MCI to Dementia_Mean', 'MCI to Dementia_SD', 'P-Value'])

results_df


# In[122]:


group_stable = ADNI_MCI_bl[ADNI_MCI_bl['final_conversion_class'] == 'Stable']
group_mci_to_dementia = ADNI_MCI_bl[ADNI_MCI_bl['final_conversion_class'] == 'MCI to Dementia']


mean_mmse_stable = group_stable['MMSE'].mean()
mean_mmse_mci_to_dementia = group_mci_to_dementia['MMSE'].mean()
std_mmse_stable = group_stable['MMSE'].std()
std_mmse_mci_to_dementia = group_mci_to_dementia['MMSE'].std()

pooled_std_mmse = ((std_mmse_stable ** 2) + (std_mmse_mci_to_dementia ** 2)) / 2
cohen_d_mmse = (mean_mmse_stable - mean_mmse_mci_to_dementia) / pooled_std_mmse


mean_trabscor_stable = group_stable['TRABSCOR'].mean()
mean_trabscor_mci_to_dementia = group_mci_to_dementia['TRABSCOR'].mean()
std_trabscor_stable = group_stable['TRABSCOR'].std()
std_trabscor_mci_to_dementia = group_mci_to_dementia['TRABSCOR'].std()

pooled_std_trabscor = ((std_trabscor_stable ** 2) + (std_trabscor_mci_to_dementia ** 2)) / 2
cohen_d_trabscor = (mean_trabscor_stable - mean_trabscor_mci_to_dementia) / pooled_std_trabscor


mean_digitscor_stable = group_stable['DIGITSCOR'].mean()
mean_digitscor_mci_to_dementia = group_mci_to_dementia['DIGITSCOR'].mean()
std_digitscor_stable = group_stable['DIGITSCOR'].std()
std_digitscor_mci_to_dementia = group_mci_to_dementia['DIGITSCOR'].std()

pooled_std_digitscor = ((std_digitscor_stable ** 2) + (std_digitscor_mci_to_dementia ** 2)) / 2
cohen_d_digitscor = (mean_digitscor_stable - mean_digitscor_mci_to_dementia) / pooled_std_digitscor


print(f"Cohen's d for MMSE: {cohen_d_mmse:.2f}")
print(f"Cohen's d for TRABSCOR: {cohen_d_trabscor:.2f}")
print(f"Cohen's d for DIGITSCOR: {cohen_d_digitscor:.2f}")


# In[123]:


ADNI_MCI_bl.to_excel('ADNI_MCI_bl_def(v.18.09;16,00).xlsx', index=False)


# In[128]:


contingency_table = pd.crosstab(ADNI_MCI_bl['GAIT'], ADNI_MCI_bl['final_conversion_class'])

chi2, p, _, _ = chi2_contingency(contingency_table)

results_df = pd.DataFrame({
    'Chi-Square Value': [chi2],
    'P-Value': [p]
})

results_df = results_df.round(2)

results_df


# In[129]:


contingency_table
