# Supplementary material for: Predictive power of gait and gait-related cognitive measures in amnestic mild cognitive impairment: a machine learning analysis
Source: Front Hum Neurosci. 2024 Jan 29;17:1328713. doi: 10.3389/fnhum.2023.1328713 (PMC10859484; doi:10.3389/fnhum.2023.1328713)
Supplement: Supplementary file 1 [file Data_Sheet_1.ZIP › Python code/Descriptive statistics.py]

#!/usr/bin/env python
# coding: utf-8

# In[12]:


import pandas as pd
import matplotlib.pyplot as plt
import numpy as np
import scipy.stats as stats
from sklearn.model_selection import cross_validate
from sklearn.model_selection import cross_val_predict
from sklearn.ensemble import IsolationForest
from sklearn.impute import SimpleImputer
from sklearn.model_selection import train_test_split
from sklearn.ensemble import RandomForestClassifier
from sklearn.neighbors import KNeighborsClassifier
from sklearn.svm import SVC
from sklearn.tree import DecisionTreeClassifier
from sklearn.ensemble import RandomForestClassifier, GradientBoostingClassifier
from sklearn.dummy import DummyClassifier
from sklearn.svm import SVC
from sklearn.linear_model import LogisticRegression
from sklearn.metrics import accuracy_score, confusion_matrix, roc_auc_score, precision_score, recall_score, f1_score
from sklearn.metrics import accuracy_score, roc_auc_score, confusion_matrix, classification_report, roc_curve
from sklearn.model_selection import train_test_split
from sklearn.pipeline import Pipeline
from sklearn.model_selection import RepeatedStratifiedKFold
from sklearn.metrics import make_scorer
from sklearn.model_selection import cross_val_score
from sklearn.model_selection import train_test_split
from sklearn.preprocessing import StandardScaler
from sklearn.impute import KNNImputer
from sklearn.model_selection import GridSearchCV


# In[13]:


df = pd.read_excel('ADNI_MCI_bl_type_gait(v.27.09;15,00).xlsx')


# In[14]:


df.head(10)


# In[15]:


df2 = pd.read_excel('ADNIMERGE_04Sep2023.xlsx')


# In[16]:


df2.head(10)


# In[17]:


df3 = df.merge(df2[df2['VISCODE'] == 'bl'][['RID','VISCODE','AGE', 'PTGENDER', 'PTEDUCAT']], on=['RID', 'VISCODE'], how='left')
df3.head(10)


# In[18]:


# Imputazione dei punteggi dei test neuropsicologici con K-NN Imputer
selected_cols = ['MMSE', 'TRABSCOR', 'DIGITSCOR']
X_selected = df3[selected_cols]

imputer = KNNImputer(n_neighbors=5)

X_selected_imputed = imputer.fit_transform(X_selected)

df3[selected_cols] = X_selected_imputed
df3.head(10)


# In[19]:


variables_to_compare = ['MMSE', 'TRABSCOR', 'DIGITSCOR', 'AGE', 'PTEDUCAT']

results = []

for variable in variables_to_compare:
    stable_data = df3.loc[df3['final_conversion_class'] == 'Stable', variable]
    mci_to_dementia_data = df3.loc[df3['final_conversion_class'] == 'MCI to Dementia', variable]
   
    stable_data = stable_data.dropna()
    mci_to_dementia_data = mci_to_dementia_data.dropna()
   
    t_stat, p_value = stats.ttest_ind(stable_data, mci_to_dementia_data)
   
    stable_mean = stable_data.mean()
    stable_SD = stable_data.std()
    mci_to_dementia_mean = mci_to_dementia_data.mean()
    mci_to_dementia_SD = mci_to_dementia_data.std()
   
    results.append([variable, round(stable_mean, 2), round(stable_SD, 2), round(mci_to_dementia_mean, 2), round(mci_to_dementia_SD, 2), p_value])

results_df = pd.DataFrame(results, columns=['Variable', 'Stable_Mean', 'Stable_SD', 'MCI to Dementia_Mean', 'MCI to Dementia_SD', 'P-Value'])

results_df


# In[21]:


total_rid_normal = df_normal['RID'].nunique()
total_rid_abnormal = df_abnormal['RID'].nunique()

total_females_normal = (df_normal['PTGENDER'] == 'Female').sum()
total_females_abnormal = (df_abnormal['PTGENDER'] == 'Female').sum()

total_males_normal = (df_normal['PTGENDER'] == 'Male').sum()
total_males_abnormal = (df_abnormal['PTGENDER'] == 'Male').sum()

percentage_females_normal = (total_females_normal / len(df_normal)) * 100
percentage_females_abnormal = (total_females_abnormal / len(df_abnormal)) * 100

percentage_males_normal = (total_males_normal / len(df_normal)) * 100
percentage_males_abnormal = (total_males_abnormal / len(df_abnormal)) * 100

total_type_normal = (df_normal['TYPE'] == 'normal').sum()
total_type_neuro_abnormal = (df_abnormal['TYPE'] == 'neurologic').sum()
total_type_orto_abnormal = (df_abnormal['TYPE'] == 'orthopedic').sum()
percentage_type_neuro_abnormal = (total_type_neuro_abnormal / len(df_abnormal)) * 100
percentage_type_orto_abnormal = (total_type_orto_abnormal / len(df_abnormal)) * 100

print("Totali e Percentuali per Subset:")
print(f"Subset 'Normal':")
print(f"Totale RID: {total_rid_normal}")
print(f"Totale Femmine: {total_females_normal} ({percentage_females_normal:.2f}%)")
print(f"Totale Maschi: {total_males_normal} ({percentage_males_normal:.2f}%)")
print(f"Totale TYPE normal: {total_type_normal}")

print(f"\nSubset 'Abnormal':")
print(f"Totale RID: {total_rid_abnormal}")
print(f"Totale Femmine: {total_females_abnormal} ({percentage_females_abnormal:.2f}%)")
print(f"Totale Maschi: {total_males_abnormal} ({percentage_males_abnormal:.2f}%)")
print(f"Totale TYPE Neurologic: {total_type_neuro_abnormal} ({percentage_type_neuro_abnormal:.2f}%)")
print(f"Totale TYPE Orthopedic: {total_type_orto_abnormal} ({percentage_type_orto_abnormal:.2f}%)")


# In[22]:


stable_data = df3[df3['final_conversion_class'] == 'Stable']
mci_to_dementia_data = df3[df3['final_conversion_class'] == 'MCI to Dementia']

total_rid_stable = stable_data['RID'].nunique()
total_rid_dementia = mci_to_dementia_data['RID'].nunique()

total_females_stable = (stable_data['PTGENDER'] == 'Female').sum()
total_females_dementia = (mci_to_dementia_data['PTGENDER'] == 'Female').sum()

total_males_stable = (stable_data['PTGENDER'] == 'Male').sum()
total_males_dementia = (mci_to_dementia_data['PTGENDER'] == 'Male').sum()

percentage_females_stable = (total_females_stable / len(stable_data)) * 100
percentage_females_dementia = (total_females_dementia / len(mci_to_dementia_data)) * 100

percentage_males_stable = (total_males_stable / len(stable_data)) * 100
percentage_males_dementia = (total_males_dementia / len(mci_to_dementia_data)) * 100

total_gaitno_stable = (stable_data['GAIT'] == 'Normal').sum()
total_gaitab_stable = (stable_data['GAIT'] == 'Abnormal').sum()
total_gaitno_dementia = (mci_to_dementia_data['GAIT'] == 'Normal').sum()
total_gaitab_dementia = (mci_to_dementia_data['GAIT'] == 'Abnormal').sum()

percentage_gaitno_stable = (total_gaitno_stable / len(stable_data)) * 100
percentage_gaitab_stable = (total_gaitab_stable / len(stable_data)) * 100
percentage_gaitno_dementia = (total_gaitno_dementia / len(mci_to_dementia_data)) * 100
percentage_gaitab_dementia = (total_gaitab_dementia / len(mci_to_dementia_data)) * 100


print("Totali e Percentuali per Subset:")
print(f"Subset 'Stable':")
print(f"Totale RID: {total_rid_stable}")
print(f"Totale Femmine: {total_females_stable} ({percentage_females_stable:.2f}%)")
print(f"Totale Maschi: {total_males_stable} ({percentage_males_stable:.2f}%)")
print(f"Totale Gait Normal: {total_gaitno_stable} ({percentage_gaitno_stable:.2f}%)")
print(f"Totale Gait Abnormal: {total_gaitab_stable} ({percentage_gaitab_stable:.2f}%)")

print(f"\nSubset 'MCI to Dementia':")
print(f"Totale RID: {total_rid_dementia}")
print(f"Totale Femmine: {total_females_dementia} ({percentage_females_dementia:.2f}%)")
print(f"Totale Maschi: {total_males_dementia} ({percentage_males_dementia:.2f}%)")
print(f"Totale Gait Normal: {total_gaitno_dementia} ({percentage_gaitno_dementia:.2f}%)")
print(f"Totale Gait Abnormal: {total_gaitab_dementia} ({percentage_gaitab_dementia:.2f}%)")


# In[30]:


from scipy.stats import chi2_contingency

contingency_table = pd.crosstab(df3['GAIT'], df3['final_conversion_class'])

chi2, p, _, _ = chi2_contingency(contingency_table)

print(f"Chi-square statistic: {chi2:.4f}")
print(f"P-value: {p:.4f}")


# In[31]:


contingency_table = pd.crosstab(df3['PTGENDER'], df3['final_conversion_class'])

chi2, p, _, _ = chi2_contingency(contingency_table)

print(f"Chi-square statistic: {chi2:.4f}")
print(f"P-value: {p:.4f}")
