# Supplementary material for: Predictive power of gait and gait-related cognitive measures in amnestic mild cognitive impairment: a machine learning analysis
Source: Front Hum Neurosci. 2024 Jan 29;17:1328713. doi: 10.3389/fnhum.2023.1328713 (PMC10859484; doi:10.3389/fnhum.2023.1328713)
Supplement: Supplementary file 1 [file Data_Sheet_1.ZIP › Python code/Training-testing ML.py]

#!/usr/bin/env python
# coding: utf-8

# In[1]:


import pandas as pd
import matplotlib.pyplot as plt
import numpy as np
import optuna
import scipy.stats as stats
from sklearn.inspection import permutation_importance
from sklearn.feature_selection import f_classif
from sklearn.model_selection import cross_validate
from sklearn.model_selection import cross_val_predict
from sklearn.ensemble import IsolationForest
from sklearn.impute import KNNImputer
from sklearn.model_selection import train_test_split
from sklearn.preprocessing import StandardScaler
from sklearn.ensemble import RandomForestClassifier
from sklearn.neighbors import KNeighborsClassifier
from sklearn.svm import SVC
from sklearn.tree import DecisionTreeClassifier
from sklearn.ensemble import GradientBoostingClassifier
from sklearn.dummy import DummyClassifier
from sklearn.linear_model import LogisticRegression
from sklearn.metrics import accuracy_score, confusion_matrix, roc_auc_score, precision_score, recall_score, f1_score, classification_report, roc_curve
from sklearn.pipeline import Pipeline
from sklearn.model_selection import RepeatedStratifiedKFold
from sklearn.metrics import make_scorer
from sklearn.model_selection import GridSearchCV
from sklearn.model_selection import RandomizedSearchCV
from sklearn.model_selection import cross_val_score


# In[2]:


df = pd.read_excel('ADNI_MCI_bl_def(v.18.09;16,00).xlsx')


# In[3]:


df.head(10)


# In[4]:


numerical_col = ['MMSE', 'TRABSCOR', 'DIGITSCOR']
categorical_col = ['GAIT', 'final_conversion_class']

df_test = df.copy()
df_test['GAIT'] = df_test['GAIT'].map({'Normal': 0, 'Abnormal': 1})
df_test['final_conversion_class'] = df_test['final_conversion_class'].map({'Stable': 0, 'MCI to Dementia': 1})
df_test.head(10)


# In[5]:


df_test.info()


# In[6]:


na_MMSE = df_test['MMSE'].isna().sum()
print("na__MMSE sono:", na_MMSE)

na_TRABSCOR = df_test['TRABSCOR'].isna().sum()
print("na__TRABSCOR sono:", na_TRABSCOR)

na_DIGITSCOR = df_test['DIGITSCOR'].isna().sum()
print("na__DIGITSCOR sono:", na_DIGITSCOR)

na_GAIT = df_test['GAIT'].isna().sum()
print("na__GAIT sono:", na_GAIT)


# In[7]:


selected_cols = ['MMSE','TRABSCOR', 'DIGITSCOR']
X_selected = df_test[selected_cols]

imputer = KNNImputer(n_neighbors=5)

X_selected_imputed = imputer.fit_transform(X_selected)

df_test[selected_cols] = X_selected_imputed
df_test.head(10)


# In[8]:


features = df_test[['MMSE', 'TRABSCOR', 'DIGITSCOR', 'GAIT']].values
target = df_test['final_conversion_class'].values
X = features
y = target

X_train, X_test, y_train, y_test = train_test_split(X, y, test_size=0.3, random_state=42)


# In[9]:


selected_cols = ['MMSE', 'TRABSCOR', 'DIGITSCOR']
X_selected = df_test[selected_cols]

scaler = StandardScaler()

X_train_scaled = scaler.fit_transform(X_train[:, :3])  

X_test_scaled = scaler.transform(X_test[:, :3]) 

X_train[:, :3] = X_train_scaled
X_test[:, :3] = X_test_scaled


# In[10]:


baseline_model = DummyClassifier(strategy="constant", constant=1, random_state=42)  
baseline_model.fit(X_train, y_train)
y_pred_baseline = baseline_model.predict(X_test)

accuracy_baseline = accuracy_score(y_test, y_pred_baseline)
print("Baseline Model - Accuracy:", accuracy_baseline)
conf_matrix_baseline = confusion_matrix(y_test, y_pred_baseline)
print("Confusion matrix (Baseline):\n", conf_matrix_baseline)
roc_auc_baseline = roc_auc_score(y_test, baseline_model.predict_proba(X_test)[:, 1])
print("AUC-ROC (Baseline):", roc_auc_baseline)
precision_baseline = precision_score(y_test, y_pred_baseline, pos_label=1)
print("Precision (Baseline):", precision_baseline)
recall_baseline = recall_score(y_test, y_pred_baseline, pos_label=1)
print("Sensibility (Baseline):", recall_baseline)
f1_baseline = f1_score(y_test, y_pred_baseline, pos_label=1)
print("F1-score (Baseline):", f1_baseline)

TN, FP, FN, TP = conf_matrix_baseline.ravel()

specificity_baseline = TN / (TN + FP)

print("Specificity (Baseline):", specificity_baseline)


# In[11]:


decision_tree_model = DecisionTreeClassifier(random_state=42)
decision_tree_model.fit(X_train, y_train)
random_forest_model = RandomForestClassifier(random_state=42)
random_forest_model.fit(X_train, y_train)

gradient_boosting_model = GradientBoostingClassifier(random_state=42)
gradient_boosting_model.fit(X_train, y_train)

svm_model = SVC(random_state=42, probability=True)         
svm_model.fit(X_train, y_train)

tree_model = DecisionTreeClassifier(random_state=42)
tree_model.fit(X_train, y_train)

logistic_regression_model = LogisticRegression(random_state=42)
logistic_regression_model.fit(X_train, y_train)

np.random.seed(42)
knn_model = KNeighborsClassifier()
knn_model.fit(X_train, y_train)

models = [decision_tree_model, random_forest_model, gradient_boosting_model, svm_model, tree_model, logistic_regression_model, knn_model]
model_names = ["Decision Tree", "Random Forest", "Gradient Boosting", "SVM", "Decision Tree", "Logistic Regression", "K-Nearest Neighbors (KNN)"]

for model, name in zip(models, model_names):
    y_pred = model.predict(X_test)
    y_pred_proba = model.predict_proba(X_test)[:, 1]

    accuracy = accuracy_score(y_test, y_pred)
    auc_roc = roc_auc_score(y_test, y_pred_proba)
    confusion = confusion_matrix(y_test, y_pred)
    
    TN, FP, FN, TP = confusion.ravel()
    specificity = TN / (TN + FP)

    
    print(f"Modello: {name}")
    print(f"Accuracy: {accuracy}")
    print(f"Specificity: {specificity}")
    print("Report di classificazione:")
    print(classification_report(y_test, y_pred))
    print(f"AUC-ROC: {auc_roc}\n")
   

    fpr, tpr, _ = roc_curve(y_test, y_pred_proba)
    plt.figure()
    plt.plot(fpr, tpr, label=f"{name} (AUC = {auc_roc:.2f})")
    plt.plot([0, 1], [0, 1], 'k--')
    plt.xlim([0.0, 1.0])
    plt.ylim([0.0, 1.05])
    plt.xlabel('Tasso di Falsi Positivi')
    plt.ylabel('Tasso di Veri Positivi')
    plt.title(f"Curva ROC per {name}")
    plt.legend(loc="lower right")
    plt.show()


# In[12]:


features = df_test[['MMSE', 'TRABSCOR', 'DIGITSCOR', 'GAIT']].values

models = [
    ("Decision Tree", decision_tree_model),
    ("Random Forest", random_forest_model),
    ("Gradient Boosting", gradient_boosting_model),
    ("SVM", svm_model),
    ("Decision Tree", tree_model),
    ("Logistic Regression", logistic_regression_model),
    ("K-Nearest Neighbors (KNN)", knn_model)
]

for name, model in models:
    if hasattr(model, "feature_importances_"):
        importances = model.feature_importances_
        feature_names = ['MMSE', 'TRABSCOR', 'DIGITSCOR', 'GAIT']
        importance_dict = dict(zip(feature_names, importances))
        sorted_importance_dict = dict(sorted(importance_dict.items(), key=lambda item: item[1], reverse=True))
        
        plt.figure(figsize=(6, 4))
        plt.bar(sorted_importance_dict.keys(), sorted_importance_dict.values())
        plt.xlabel("Feature")
        plt.ylabel("Importance")
        plt.title(f"Feature Importance - {name}")
        plt.xticks(rotation=45)
        plt.show()
    else:
        print(f"Model '{name}' does not have feature importance attribute.")


# In[16]:


train_accuracy = svm_model.score(X_train, y_train)

test_accuracy = svm_model.score(X_test, y_test)

print(f'Accuracy on Training Data: {train_accuracy}')
print(f'Accuracy on Test Data: {test_accuracy}')


# In[17]:


train_accuracy = logistic_regression_model.score(X_train, y_train)

test_accuracy = logistic_regression_model.score(X_test, y_test)

print(f'Accuracy on Training Data: {train_accuracy}')
print(f'Accuracy on Test Data: {test_accuracy}')


# In[18]:


train_accuracy = logistic_regression_model.score(X_train, y_train)

test_accuracy = knn_model.score(X_test, y_test)

print(f'Accuracy on Training Data: {train_accuracy}')
print(f'Accuracy on Test Data: {test_accuracy}')


# In[20]:


n_splits = 5
n_repeats = 5
cv = RepeatedStratifiedKFold(n_splits=n_splits, n_repeats=n_repeats, random_state=42)

def calculate_specificity(y_true, y_pred):
    tn, fp, fn, tp = confusion_matrix(y_true, y_pred).ravel()
    return tn / (tn + fp)

scoring = {
    'Accuracy': 'accuracy',
    'AUC-ROC': 'roc_auc',
    'Precision': 'precision',
    'Specificity': make_scorer(calculate_specificity),
    'Recall': 'recall',
    'F1': 'f1'
}

models_to_evaluate = [svm_model, logistic_regression_model, knn_model]

for model in models_to_evaluate:
    cv_results = cross_validate(model, X_train, y_train, cv=cv, scoring=scoring)
    
    accuracy_scores = cv_results['test_Accuracy']
    auc_roc_scores = cv_results['test_AUC-ROC']
    precision_scores = cv_results['test_Precision']
    specificity_scores = cv_results['test_Specificity']
    recall_scores = cv_results['test_Recall']
    f1_scores = cv_results['test_F1']
    
    std_accuracy = accuracy_scores.std()
    std_auc_roc = auc_roc_scores.std()
    std_precision = precision_scores.std()
    std_specificity = specificity_scores.std()
    std_recall = recall_scores.std()
    std_f1 = f1_scores.std()
    
    avg_accuracy = accuracy_scores.mean()
    avg_auc_roc = auc_roc_scores.mean()
    avg_precision = precision_scores.mean()
    avg_specificity = specificity_scores.mean()
    avg_recall = recall_scores.mean()
    avg_f1 = f1_scores.mean()
    
    model_name = type(model).__name__
    print(f"Risultati della cross-validation per il modello {model_name}:")
    print(f"Accuracy: {avg_accuracy:.2f}, SD = {std_accuracy:.2f}")
    print(f"AUC-ROC: {avg_auc_roc:.2f}, SD = {std_auc_roc:.2f}")
    print(f"Precision: {avg_precision:.2f}, SD = {std_precision:.2f}")
    print(f"Specificity: {avg_specificity:.2f}, SD = {std_specificity:.2f}")
    print(f"Recall: {avg_recall:.2f}, SD = {std_recall:.2f}")
    print(f"F1: {avg_f1:.2f}, SD = {std_f1:.2f}")
    print("\n")
    
    fpr, tpr, _ = roc_curve(y_train, model.predict_proba(X_train)[:, 1])
    
    plt.figure()
    plt.plot(fpr, tpr, label=f"{model_name} (AUC = {auc_roc:.2f})")
    plt.plot([0, 1], [0, 1], 'k--')
    plt.xlim([0.0, 1.0])
    plt.ylim([0.0, 1.05])
    plt.xlabel('Tasso di Falsi Positivi')
    plt.ylabel('Tasso di Veri Positivi')
    plt.title(f"Curva ROC per {model_name}")
    plt.legend(loc="lower right")
    plt.show()


# In[21]:


n_splits = 10
n_repeats = 5
cv = RepeatedStratifiedKFold(n_splits=n_splits, n_repeats=n_repeats, random_state=42)

def calculate_specificity(y_true, y_pred):
    tn, fp, fn, tp = confusion_matrix(y_true, y_pred).ravel()
    return tn / (tn + fp)

scoring = {
    'Accuracy': 'accuracy',
    'AUC-ROC': 'roc_auc',
    'Precision': 'precision',
    'Specificity': make_scorer(calculate_specificity),
    'Recall': 'recall',
    'F1': 'f1'
}

models_to_evaluate = [svm_model, logistic_regression_model, knn_model]

for model in models_to_evaluate:
    cv_results = cross_validate(model, X_train, y_train, cv=cv, scoring=scoring)
    
    accuracy_scores = cv_results['test_Accuracy']
    auc_roc_scores = cv_results['test_AUC-ROC']
    precision_scores = cv_results['test_Precision']
    specificity_scores = cv_results['test_Specificity']
    recall_scores = cv_results['test_Recall']
    f1_scores = cv_results['test_F1']
    
    std_accuracy = accuracy_scores.std()
    std_auc_roc = auc_roc_scores.std()
    std_precision = precision_scores.std()
    std_specificity = specificity_scores.std()
    std_recall = recall_scores.std()
    std_f1 = f1_scores.std()
    
    avg_accuracy = accuracy_scores.mean()
    avg_auc_roc = auc_roc_scores.mean()
    avg_precision = precision_scores.mean()
    avg_specificity = specificity_scores.mean()
    avg_recall = recall_scores.mean()
    avg_f1 = f1_scores.mean()
    
    model_name = type(model).__name__
    print(f"Risultati della cross-validation per il modello {model_name}:")
    print(f"Accuracy: {avg_accuracy:.2f}, SD = {std_accuracy:.2f}")
    print(f"AUC-ROC: {avg_auc_roc:.2f}, SD = {std_auc_roc:.2f}")
    print(f"Precision: {avg_precision:.2f}, SD = {std_precision:.2f}")
    print(f"Specificity: {avg_specificity:.2f}, SD = {std_specificity:.2f}")
    print(f"Recall: {avg_recall:.2f}, SD = {std_recall:.2f}")
    print(f"F1: {avg_f1:.2f}, SD = {std_f1:.2f}")
    print("\n")
    
    fpr, tpr, _ = roc_curve(y_train, model.predict_proba(X_train)[:, 1])
    
    plt.figure()
    plt.plot(fpr, tpr, label=f"{model_name} (AUC = {auc_roc:.2f})")
    plt.plot([0, 1], [0, 1], 'k--')
    plt.xlim([0.0, 1.0])
    plt.ylim([0.0, 1.05])
    plt.xlabel('Tasso di Falsi Positivi')
    plt.ylabel('Tasso di Veri Positivi')
    plt.title(f"Curva ROC per {model_name}")
    plt.legend(loc="lower right")
    plt.show()


# In[22]:


param_dist_svm = {
    'C': stats.loguniform(1e-5, 1e2),
    'kernel': ['linear', 'rbf', 'poly', 'sigmoid'],
    'degree': stats.randint(2, 5),
}

svm_model = SVC(probability=True)

random_search_svm = RandomizedSearchCV(svm_model, param_distributions=param_dist_svm, n_iter=100, cv=10, scoring='accuracy', n_jobs=-1)

random_search_svm.fit(X_train, y_train)

best_params_svm = random_search_svm.best_params_
best_svm = SVC(**best_params_svm)

best_svm.fit(X_train, y_train)


# In[23]:


def calculate_specificity(y_true, y_pred):
    tn, fp, fn, tp = confusion_matrix(y_true, y_pred).ravel()
    return tn / (tn + fp)

best_params_SVM = {'C': 10.46123232641138, 'degree': 4, 'kernel': 'linear'}

best_svm = SVC(**best_params_SVM, probability=True)

scoring = {
    'accuracy': 'accuracy',
    'precision': 'precision',
    'recall': 'recall',
    'f1': 'f1',
    'specificity': make_scorer(calculate_specificity)
}

cv_results = cross_validate(best_svm, X_train, y_train, cv=5, scoring=scoring, return_train_score=False)

accuracy_mean = cv_results['test_accuracy'].mean()
precision_mean = cv_results['test_precision'].mean()
recall_mean = cv_results['test_recall'].mean()
f1_mean = cv_results['test_f1'].mean()
specificity_mean = cv_results['test_specificity'].mean()

y_scores = cross_val_predict(best_svm, X_train, y_train, cv=5, method='decision_function')
roc_auc = roc_auc_score(y_train, y_scores)

print(f'Risultati della valutazione incrociata per il modello SVM:')
print(f'Accuracy: {accuracy_mean:.2f}')
print(f'Precision: {precision_mean:.2f}')
print(f'Recall: {recall_mean:.2f}')
print(f'F1 Score: {f1_mean:.2f}')
print(f'Specificity: {specificity_mean:.2f}')
print(f'AUC-ROC: {roc_auc:.2f}')


# In[24]:


param_dist_lr = {
    'C': stats.loguniform(1e-5, 1e2),
    'solver': ['newton-cg', 'lbfgs', 'liblinear', 'sag', 'saga'],
}

lr_model = LogisticRegression()

random_search_lr = RandomizedSearchCV(lr_model, param_distributions=param_dist_lr, n_iter=100, cv=5, scoring='accuracy', n_jobs=-1)

random_search_lr.fit(X_train, y_train)

best_params_lr = random_search_lr.best_params_
best_lr = LogisticRegression(**best_params_lr)

best_lr.fit(X_train, y_train)


# In[25]:


def calculate_specificity(y_true, y_pred):
    tn, fp, fn, tp = confusion_matrix(y_true, y_pred).ravel()
    return tn / (tn + fp)

best_params_LR = {'C': 0.020620652115602368, 'solver': 'newton-cg'}

best_LR = LogisticRegression(**best_params_LR)

scoring = {
    'accuracy': 'accuracy',
    'precision': 'precision',
    'recall': 'recall',
    'f1': 'f1',
    'specificity': make_scorer(calculate_specificity)
}

cv_results = cross_validate(best_LR, X_train, y_train, cv=10, scoring=scoring, return_train_score=False)

accuracy_mean = cv_results['test_accuracy'].mean()
precision_mean = cv_results['test_precision'].mean()
recall_mean = cv_results['test_recall'].mean()
f1_mean = cv_results['test_f1'].mean()
specificity_mean = cv_results['test_specificity'].mean()

y_scores = cross_val_predict(best_LR, X_train, y_train, cv=10, method='decision_function')
roc_auc = roc_auc_score(y_train, y_scores)

print(f'Risultati della valutazione incrociata per il modello LR:')
print(f'Accuracy: {accuracy_mean:.2f}')
print(f'Precision: {precision_mean:.2f}')
print(f'Recall: {recall_mean:.2f}')
print(f'F1 Score: {f1_mean:.2f}')
print(f'Specificity: {specificity_mean:.2f}')
print(f'AUC-ROC: {roc_auc:.2f}')


# In[26]:


param_dist_knn = {
    'n_neighbors': stats.randint(1, 50),
    'weights': ['uniform', 'distance'],
}

knn_model = KNeighborsClassifier()

random_search_knn = RandomizedSearchCV(knn_model, param_distributions=param_dist_knn, n_iter=100, cv=5, scoring='accuracy', n_jobs=-1)

random_search_knn.fit(X_train, y_train)

best_params_knn = random_search_knn.best_params_
best_knn = KNeighborsClassifier(**best_params_knn)

best_knn.fit(X_train, y_train)


# In[27]:


def calculate_specificity(y_true, y_pred):
    tn, fp, fn, tp = confusion_matrix(y_true, y_pred).ravel()
    return tn / (tn + fp)

best_params_KNN = {'n_neighbors': 45} 

best_KNN = KNeighborsClassifier(**best_params_KNN)

scoring = {
    'accuracy': 'accuracy',
    'precision': 'precision',
    'recall': 'recall',
    'f1': 'f1',
    'specificity': make_scorer(calculate_specificity)
}

cv_results = cross_validate(best_KNN, X_train, y_train, cv=10, scoring=scoring, return_train_score=False)

accuracy_mean = cv_results['test_accuracy'].mean()
precision_mean = cv_results['test_precision'].mean()
recall_mean = cv_results['test_recall'].mean()
f1_mean = cv_results['test_f1'].mean()
specificity_mean = cv_results['test_specificity'].mean()

y_scores = cross_val_predict(best_KNN, X_train, y_train, cv=5, method='predict_proba')[:, 1]
roc_auc = roc_auc_score(y_train, y_scores)

print(f'Risultati della valutazione incrociata per il modello K-Nearest Neighbors (KNN):')
print(f'Accuracy: {accuracy_mean:.2f}')
print(f'Precision: {precision_mean:.2f}')
print(f'Recall: {recall_mean:.2f}')
print(f'F1 Score: {f1_mean:.2f}')
print(f'Specificity: {specificity_mean:.2f}')
print(f'AUC-ROC: {roc_auc:.2f}')


# In[28]:


def objective(trial):
    C = trial.suggest_float('C', 1e-5, 100, log=True)
    kernel = trial.suggest_categorical('kernel', ['linear', 'rbf', 'poly'])

    clf = SVC(C=C, kernel=kernel)
    score = cross_val_score(clf, X_train, y_train, cv=10, scoring='accuracy').mean()
    return score

study = optuna.create_study(direction='maximize')

study.optimize(objective, n_trials=100)
best_params_SVM_bayesian = study.best_params
best_score_SVM_bayesian = study.best_value


# In[29]:


best_params_SVM_bayesian


# In[30]:


best_score_SVM_bayesian


# In[31]:


def calculate_specificity(y_true, y_pred):
    tn, fp, fn, tp = confusion_matrix(y_true, y_pred).ravel()
    return tn / (tn + fp)

best_params_bayesian = best_params_SVM_bayesian

best_svm_bayesian = SVC(**best_params_SVM_bayesian)

scoring = {
    'accuracy': 'accuracy',
    'precision': 'precision',
    'recall': 'recall',
    'f1': 'f1',
    'specificity': make_scorer(calculate_specificity)
}

cv_results = cross_validate(best_svm, X_train, y_train, cv=5, scoring=scoring)

accuracy_mean = cv_results['test_accuracy'].mean()
precision_mean = cv_results['test_precision'].mean()
recall_mean = cv_results['test_recall'].mean()
f1_mean = cv_results['test_f1'].mean()
specificity_mean = cv_results['test_specificity'].mean()

y_scores = cross_val_predict(best_svm_bayesian, X_train, y_train, cv=5, method='decision_function')
roc_auc = roc_auc_score(y_train, y_scores)


print(f'Accuracy: {accuracy_mean}')
print(f'Precision: {precision_mean}')
print(f'Recall: {recall_mean}')
print(f'F1 Score: {f1_mean}')
print(f'Specificity: {specificity_mean}')
print(f'AUC-ROC: {roc_auc}')


# In[32]:


def objective(trial):
    C = trial.suggest_float('C', 1e-5, 100, log=True)
    solver = trial.suggest_categorical('solver', ['newton-cg', 'lbfgs', 'liblinear', 'sag', 'saga'])

    clf = LogisticRegression(C=C, solver=solver)
    score = cross_val_score(clf, X_train, y_train, cv=10, scoring='accuracy').mean()
    return score

study = optuna.create_study(direction='maximize')

study.optimize(objective, n_trials=100)
best_params_LR_bayesian = study.best_params
best_score_LR_bayesian = study.best_value


# In[33]:


best_params_LR_bayesian


# In[34]:


best_score_LR_bayesian


# In[35]:


def calculate_specificity(y_true, y_pred):
    tn, fp, fn, tp = confusion_matrix(y_true, y_pred).ravel()
    return tn / (tn + fp)

best_params_LR_bayesian = best_params_LR_bayesian

best_LR_bayesian = LogisticRegression(**best_params_LR_bayesian)

scoring = {
    'accuracy': 'accuracy',
    'precision': 'precision',
    'recall': 'recall',
    'f1': 'f1',
    'specificity': make_scorer(calculate_specificity),
}

cv_results = cross_validate(best_LR_bayesian, X_train, y_train, cv=5, scoring=scoring)

y_scores = cross_val_predict(best_LR_bayesian, X_train, y_train, cv=5, method='decision_function')
roc_auc = roc_auc_score(y_train, y_scores)

accuracy_mean = cv_results['test_accuracy'].mean()
precision_mean = cv_results['test_precision'].mean()
recall_mean = cv_results['test_recall'].mean()
f1_mean = cv_results['test_f1'].mean()
specificity_mean = cv_results['test_specificity'].mean()

print(f'Accuracy: {accuracy_mean}')
print(f'Precision: {precision_mean}')
print(f'Recall: {recall_mean}')
print(f'F1 Score: {f1_mean}')
print(f'Specificity: {specificity_mean}')
print(f'AUC-ROC: {roc_auc}')


# In[36]:


def objective_knn(trial):
    n_neighbors = trial.suggest_int('n_neighbors', 1, 50)
    weights = trial.suggest_categorical('weights', ['uniform', 'distance'])
    
    clf = KNeighborsClassifier(n_neighbors=n_neighbors, weights=weights)
    score = cross_val_score(clf, X_train, y_train, cv=10, scoring='accuracy').mean()
    return score

study_knn = optuna.create_study(direction='maximize')
study_knn.optimize(objective_knn, n_trials=100)

best_params_KNN_bayesian = study_knn.best_params
best_score_KNN_bayesian = study_knn.best_value


# In[37]:


best_params_KNN_bayesian


# In[38]:


best_score_KNN_bayesian


# In[39]:


def calculate_specificity(y_true, y_pred):
    tn, fp, fn, tp = confusion_matrix(y_true, y_pred).ravel()
    return tn / (tn + fp)

best_params_KNN_bayesian = best_params_KNN_bayesian

best_knn_bayesian = KNeighborsClassifier(**best_params_KNN_bayesian)

scoring = {
    'accuracy': 'accuracy',
    'precision': 'precision',
    'recall': 'recall',
    'f1': 'f1',
    'specificity': make_scorer(calculate_specificity)
}

cv_results_knn = cross_validate(best_knn_bayesian, X_train, y_train, cv=5, scoring=scoring)

accuracy_mean_knn = cv_results_knn['test_accuracy'].mean()
precision_mean_knn = cv_results_knn['test_precision'].mean()
recall_mean_knn = cv_results_knn['test_recall'].mean()
f1_mean_knn = cv_results_knn['test_f1'].mean()
specificity_mean_knn = cv_results_knn['test_specificity'].mean()

y_scores_knn = cross_val_predict(best_knn, X_train, y_train, cv=5, method='predict_proba')[:, 1]
roc_auc_knn = roc_auc_score(y_train, y_scores_knn)

print("Risultati della valutazione incrociata per il modello K-Nearest Neighbors (KNN):")
print(f'Accuracy: {accuracy_mean_knn}')
print(f'Precision: {precision_mean_knn}')
print(f'Recall: {recall_mean_knn}')
print(f'F1 Score: {f1_mean_knn}')
print(f'Specificity: {specificity_mean_knn}')
print(f'AUC-ROC: {roc_auc_knn}')


# In[40]:


def calculate_specificity(y_true, y_pred):
    tn, fp, fn, tp = confusion_matrix(y_true, y_pred).ravel()
    return tn / (tn + fp)

param_grid = {
    'C': [0.001, 0.01, 0.1, 1, 10, 100],
    'kernel': ['linear', 'rbf', 'poly', 'sigmoid'],
    'degree': [2, 3, 4],  
}


SVM = SVC(probability=True)

grid_search = GridSearchCV(SVM, param_grid=param_grid, cv=5, scoring='accuracy', n_jobs=-1)

grid_search.fit(X_train, y_train)

best_params = grid_search.best_params_

best_SVM_grid = SVC(**best_params)

best_SVM_grid.fit(X_train, y_train)

test_accuracy_SVM = best_SVM_grid.score(X_test, y_test)


scoring = {
    'accuracy': 'accuracy',
    'precision': 'precision',
    'recall': 'recall',
    'f1': 'f1',
    'specificity': make_scorer(calculate_specificity),
    'roc_auc': 'roc_auc'
}

cv_results = cross_validate(best_SVM_grid, X_train, y_train, cv=5, scoring=scoring) 

accuracy_mean = cv_results['test_accuracy'].mean()
precision_mean = cv_results['test_precision'].mean()
recall_mean = cv_results['test_recall'].mean()
f1_mean = cv_results['test_f1'].mean()
specificity_mean = cv_results['test_specificity'].mean()
roc_auc_mean = cv_results['test_roc_auc'].mean()


print(f'Best Parameters: {best_params}')
print(f'Accuracy: {accuracy_mean}')
print(f'Precision: {precision_mean}')
print(f'Recall: {recall_mean}')
print(f'F1 Score: {f1_mean}')
print(f'Specificity: {specificity_mean}')
print(f'AUC-ROC: {roc_auc_mean}')
print(f'Accuracy on Test Data (SVM): {test_accuracy_SVM}')      


# In[41]:


def calculate_specificity(y_true, y_pred):
    tn, fp, fn, tp = confusion_matrix(y_true, y_pred).ravel()
    return tn / (tn + fp)

param_grid = {
    'C': [0.001, 0.01, 0.1, 1, 10, 100], 
    'solver': ['newton-cg', 'lbfgs', 'liblinear', 'sag', 'saga']
}

LR = LogisticRegression()

grid_search = GridSearchCV(LR, param_grid=param_grid, cv=5, scoring='accuracy', n_jobs=-1)

grid_search.fit(X_train, y_train)

best_params = grid_search.best_params_

best_LR_grid = LogisticRegression(**best_params)

best_LR_grid.fit(X_train, y_train)

test_accuracy_clf = best_LR_grid.score(X_test, y_test)

scoring = {
    'accuracy': 'accuracy',
    'precision': 'precision',
    'recall': 'recall',
    'f1': 'f1',
    'specificity': make_scorer(calculate_specificity),
    'roc_auc': 'roc_auc'  
}

cv_results = cross_validate(best_LR_grid, X_train, y_train, cv=5, scoring=scoring)


accuracy_mean = cv_results['test_accuracy'].mean()
precision_mean = cv_results['test_precision'].mean()
recall_mean = cv_results['test_recall'].mean()
f1_mean = cv_results['test_f1'].mean()
specificity_mean = cv_results['test_specificity'].mean()
roc_auc_mean = cv_results['test_roc_auc'].mean()  

print(f'Best Parameters: {best_params}')
print(f'Accuracy: {accuracy_mean}')
print(f'Precision: {precision_mean}')
print(f'Recall: {recall_mean}')
print(f'F1 Score: {f1_mean}')
print(f'Specificity: {specificity_mean}')
print(f'AUC-ROC: {roc_auc_mean}')
print(f'Accuracy on Test Data (LR): {test_accuracy_clf}')  


# In[42]:


def calculate_specificity(y_true, y_pred):
    tn, fp, fn, tp = confusion_matrix(y_true, y_pred).ravel()
    return tn / (tn + fp)

param_grid_knn = {
    'n_neighbors': [1, 3, 5, 7, 9],
    'weights': ['uniform', 'distance']
}

knn = KNeighborsClassifier()

grid_search_knn = GridSearchCV(knn, param_grid=param_grid_knn, cv=5, scoring='accuracy', n_jobs=-1)

grid_search_knn.fit(X_train, y_train)

best_params_knn = grid_search_knn.best_params_

best_knn_grid = KNeighborsClassifier(**best_params_knn)

best_knn_grid.fit(X_train, y_train)

test_accuracy_knn = best_knn.score(X_test, y_test)

scoring_knn = {
    'accuracy': 'accuracy',
    'precision': 'precision',
    'recall': 'recall',
    'f1': 'f1',
    'specificity': make_scorer(calculate_specificity),
    'roc_auc': 'roc_auc'
}

cv_results_knn = cross_validate(best_knn_grid, X_train, y_train, cv=5, scoring=scoring_knn)

accuracy_mean_knn = cv_results_knn['test_accuracy'].mean()
precision_mean_knn = cv_results_knn['test_precision'].mean()
recall_mean_knn = cv_results_knn['test_recall'].mean()
f1_mean_knn = cv_results_knn['test_f1'].mean()
specificity_mean_knn = cv_results_knn['test_specificity'].mean()
roc_auc_mean_knn = cv_results_knn['test_roc_auc'].mean()

print(f'Best Parameters (KNN): {best_params_knn}')
print(f'Accuracy (KNN): {accuracy_mean_knn}')
print(f'Precision (KNN): {precision_mean_knn}')
print(f'Recall (KNN): {recall_mean_knn}')
print(f'F1 Score (KNN): {f1_mean_knn}')
print(f'Specificity (KNN): {specificity_mean_knn}')
print(f'AUC-ROC (KNN): {roc_auc_mean_knn}')
print(f'Accuracy on Test Data (KNN): {test_accuracy_knn}') 


# In[43]:


best_params_SVM_rando = {'C': 10.46123232641138, 'degree': 4, 'kernel': 'linear'} 

best_svm_model_rando = SVC(**best_params_SVM_rando, probability=True)

n_splits = 5
n_repeats = 5
cv = RepeatedStratifiedKFold(n_splits=n_splits, n_repeats=n_repeats, random_state=42)

def calculate_specificity(y_true, y_pred):
    tn, fp, fn, tp = confusion_matrix(y_true, y_pred).ravel()
    return tn / (tn + fp)

scoring = {
    'Accuracy': 'accuracy',
    'AUC-ROC': 'roc_auc',
    'Precision': 'precision',
    'Specificity': make_scorer(calculate_specificity),  
    'Recall': 'recall',  
    'F1': 'f1',
      
}

cv_results = cross_validate(best_svm_model_rando, X_train, y_train, cv=cv, scoring=scoring)

mean_results = {metric: cv_results[f'test_{metric}'].mean() for metric in scoring}
std_results = {metric: cv_results[f'test_{metric}'].std() for metric in scoring}

for metric in mean_results.keys():
    print(f"{metric}: Mean = {mean_results[metric]:.2f}, SD = {std_results[metric]:.2f}")


# In[44]:


best_params_SVM_rando = {'C': 10.46123232641138, 'degree': 4, 'kernel': 'linear'} 

best_svm_model_rando = SVC(**best_params_SVM_rando, probability=True)

n_splits = 10
n_repeats = 5
cv = RepeatedStratifiedKFold(n_splits=n_splits, n_repeats=n_repeats, random_state=42)

def calculate_specificity(y_true, y_pred):
    tn, fp, fn, tp = confusion_matrix(y_true, y_pred).ravel()
    return tn / (tn + fp)

scoring = {
    'Accuracy': 'accuracy',
    'AUC-ROC': 'roc_auc',
    'Precision': 'precision',
    'Specificity': make_scorer(calculate_specificity),  
    'Recall': 'recall',  
    'F1': 'f1',
      
}

cv_results = cross_validate(best_svm_model_rando, X_train, y_train, cv=cv, scoring=scoring)

mean_results = {metric: cv_results[f'test_{metric}'].mean() for metric in scoring}
std_results = {metric: cv_results[f'test_{metric}'].std() for metric in scoring}

for metric in mean_results.keys():
    print(f"{metric}: Mean = {mean_results[metric]:.2f}, SD = {std_results[metric]:.2f}")


# In[45]:


best_params_LR_rando = {'C': 0.020620652115602368, 'solver': 'newton-cg'} 

best_LR_model_rando = LogisticRegression(**best_params_LR_rando)

n_splits = 5
n_repeats = 5
cv = RepeatedStratifiedKFold(n_splits=n_splits, n_repeats=n_repeats, random_state=42)

def calculate_specificity(y_true, y_pred):
    tn, fp, fn, tp = confusion_matrix(y_true, y_pred).ravel()
    return tn / (tn + fp)

scoring = {
    'Accuracy': 'accuracy',
    'AUC-ROC': 'roc_auc',
    'Precision': 'precision',
    'Specificity': make_scorer(calculate_specificity),  
    'Recall': 'recall',  
    'F1': 'f1',
}

cv_results = cross_validate(best_LR_model_rando, X_train, y_train, cv=cv, scoring=scoring)

mean_results = {metric: cv_results[f'test_{metric}'].mean() for metric in scoring}
std_results = {metric: cv_results[f'test_{metric}'].std() for metric in scoring}

for metric in mean_results.keys():
    print(f"{metric}: Mean = {mean_results[metric]:.2f}, SD = {std_results[metric]:.2f}")


# In[46]:


best_params_LR_rando = {'C': 0.020620652115602368, 'solver': 'newton-cg'} 

best_LR_model_rando = LogisticRegression(**best_params_LR_rando)

n_splits = 10
n_repeats = 5
cv = RepeatedStratifiedKFold(n_splits=n_splits, n_repeats=n_repeats, random_state=42)

def calculate_specificity(y_true, y_pred):
    tn, fp, fn, tp = confusion_matrix(y_true, y_pred).ravel()
    return tn / (tn + fp)

scoring = {
    'Accuracy': 'accuracy',
    'AUC-ROC': 'roc_auc',
    'Precision': 'precision',
    'Specificity': make_scorer(calculate_specificity),  
    'Recall': 'recall',  
    'F1': 'f1',
}

cv_results = cross_validate(best_LR_model_rando, X_train, y_train, cv=cv, scoring=scoring)

mean_results = {metric: cv_results[f'test_{metric}'].mean() for metric in scoring}
std_results = {metric: cv_results[f'test_{metric}'].std() for metric in scoring}

for metric in mean_results.keys():
    print(f"{metric}: Mean = {mean_results[metric]:.2f}, SD = {std_results[metric]:.2f}")


# In[47]:


best_params_KNN_rando = {'n_neighbors': 45} 

best_KNN_model_rando = KNeighborsClassifier(**best_params_KNN_rando)

n_splits = 5
n_repeats = 5
cv = RepeatedStratifiedKFold(n_splits=n_splits, n_repeats=n_repeats, random_state=42)

def calculate_specificity(y_true, y_pred):
    tn, fp, fn, tp = confusion_matrix(y_true, y_pred).ravel()
    return tn / (tn + fp)

scoring = {
    'Accuracy': 'accuracy',
    'AUC-ROC': 'roc_auc',
    'Precision': 'precision',
    'Specificity': make_scorer(calculate_specificity),  
    'Recall': 'recall',  
    'F1': 'f1',
}

cv_results = cross_validate(best_KNN_model_rando, X_train, y_train, cv=cv, scoring=scoring)

mean_results = {metric: cv_results[f'test_{metric}'].mean() for metric in scoring}
std_results = {metric: cv_results[f'test_{metric}'].std() for metric in scoring}

for metric in mean_results.keys():
    print(f"{metric}: Mean = {mean_results[metric]:.2f}, SD = {std_results[metric]:.2f}")


# In[48]:


best_params_KNN_rando = {'n_neighbors': 45} 

best_KNN_model_rando = KNeighborsClassifier(**best_params_KNN_rando)

n_splits = 10
n_repeats = 5
cv = RepeatedStratifiedKFold(n_splits=n_splits, n_repeats=n_repeats, random_state=42)

def calculate_specificity(y_true, y_pred):
    tn, fp, fn, tp = confusion_matrix(y_true, y_pred).ravel()
    return tn / (tn + fp)

scoring = {
    'Accuracy': 'accuracy',
    'AUC-ROC': 'roc_auc',
    'Precision': 'precision',
    'Specificity': make_scorer(calculate_specificity),  
    'Recall': 'recall',  
    'F1': 'f1',
}

cv_results = cross_validate(best_KNN_model_rando, X_train, y_train, cv=cv, scoring=scoring)

mean_results = {metric: cv_results[f'test_{metric}'].mean() for metric in scoring}
std_results = {metric: cv_results[f'test_{metric}'].std() for metric in scoring}

for metric in mean_results.keys():
    print(f"{metric}: Mean = {mean_results[metric]:.2f}, SD = {std_results[metric]:.2f}")


# In[51]:


best_svm_model_rando.fit(X_train, y_train)
best_LR_model_rando.fit(X_train, y_train)
best_KNN_model_rando.fit(X_train, y_train)

cv = StratifiedKFold(n_splits=5, shuffle=True, random_state=42)

models_to_evaluate = [best_svm_model_rando, best_LR_model_rando, best_KNN_model_rando]

roc_scores = []

for model in models_to_evaluate:
    y_scores = cross_val_predict(model, X_train, y_train, cv=cv, method='predict_proba')[:, 1]

    fpr, tpr, _ = roc_curve(y_train, y_scores)
    auc_roc = auc(fpr, tpr)

    roc_scores.append((model, fpr, tpr, auc_roc))

plt.figure()

for model, fpr, tpr, auc_roc in roc_scores:
    if isinstance(model, best_svm_model_rando.__class__):
        model_name = "SVM"
    elif isinstance(model, best_LR_model_rando.__class__):
        model_name = "LR"
    elif isinstance(model, best_KNN_model_rando.__class__):
        model_name = "kNN"
    else:
        model_name = type(model).__name__

    plt.plot(fpr, tpr, label=f"{model_name}")

plt.plot([0, 1], [0, 1], 'k--')

plt.xlim([0.0, 1.0])
plt.ylim([0.0, 1.05])
plt.xlabel('False Positive Rate')
plt.ylabel('True Positive Rate')
plt.title('ROC Curves with 5-fold cross-validation for the three algorithms (SVM, LR, kNN)')
plt.legend(loc="lower right")
plt.show()


# In[51]:


best_svm_model_rando.fit(X_train, y_train)
best_LR_model_rando.fit(X_train, y_train)
best_KNN_model_rando.fit(X_train, y_train)

cv = StratifiedKFold(n_splits=5, shuffle=True, random_state=42)

def calculate_specificity(y_true, y_pred):
    tn, fp, fn, tp = confusion_matrix(y_true, y_pred).ravel()
    return tn / (tn + fp)

scoring = {
    'Accuracy': 'accuracy',
    'AUC-ROC': 'roc_auc',
    'Precision': 'precision',
    'Specificity': make_scorer(calculate_specificity),
    'Recall': 'recall',
    'F1': 'f1'
}

models_to_evaluate = [best_svm_model_rando, best_LR_model_rando,best_KNN_model_rando]

for model in models_to_evaluate:
    cv_results = cross_validate(model, X_train, y_train, cv=cv, scoring=scoring)
    
    accuracy_scores = cv_results['test_Accuracy']
    auc_roc_scores = cv_results['test_AUC-ROC']
    precision_scores = cv_results['test_Precision']
    specificity_scores = cv_results['test_Specificity']
    recall_scores = cv_results['test_Recall']
    f1_scores = cv_results['test_F1']
    
    std_accuracy = accuracy_scores.std()
    std_auc_roc = auc_roc_scores.std()
    std_precision = precision_scores.std()
    std_specificity = specificity_scores.std()
    std_recall = recall_scores.std()
    std_f1 = f1_scores.std()
    
    avg_accuracy = accuracy_scores.mean()
    avg_auc_roc = auc_roc_scores.mean()
    avg_precision = precision_scores.mean()
    avg_specificity = specificity_scores.mean()
    avg_recall = recall_scores.mean()
    avg_f1 = f1_scores.mean()
    
    model_name = type(model).__name__
    print(f"Risultati della cross-validation per il modello {model_name}:")
    print(f"Accuracy: {avg_accuracy:.2f}, SD = {std_accuracy:.2f}")
    print(f"AUC-ROC: {avg_auc_roc:.2f}, SD = {std_auc_roc:.2f}")
    print(f"Precision: {avg_precision:.2f}, SD = {std_precision:.2f}")
    print(f"Specificity: {avg_specificity:.2f}, SD = {std_specificity:.2f}")
    print(f"Recall: {avg_recall:.2f}, SD = {std_recall:.2f}")
    print(f"F1: {avg_f1:.2f}, SD = {std_f1:.2f}")
    print("\n")


# In[58]:


y_pred = best_svm_model_rando.predict(X_test)
y_prob = best_svm_model_rando.predict_proba(X_test)[:, 1]

accuracy = accuracy_score(y_test, y_pred)

roc_auc = roc_auc_score(y_test, y_prob)

sensibility = recall_score(y_test, y_pred)

specificity = recall_score(y_test, y_pred, pos_label=0)

precision = precision_score(y_test, y_pred)

f1 = f1_score(y_test, y_pred)
conf_matrix = confusion_matrix(y_test, y_pred)

tn, fp, fn, tp = conf_matrix.ravel()
specificity = tn / (tn + fp)

print(f'Accuracy: {accuracy:.2f}')
print(f'AUC-ROC: {roc_auc:.2f}')
print(f'Sensibility: {sensibility:.2f}')
print(f'Specificity: {specificity:.2f}')
print(f'Precision: {precision:.2f}')
print(f'F1-score: {f1:.2f}')


conf_matrix = confusion_matrix(y_test, y_pred)
tn, fp, fn, tp = conf_matrix.ravel()

print("Confusion Matrix:")
print(f"              Predicted Negative  Predicted Positive")
print(f"Actual Negative        {tn}                   {fp}")
print(f"Actual Positive        {fn}                   {tp}")


# In[64]:


best_svm_model_rando.fit(X_train, y_train)

y_train_pred = best_svm_model_rando.predict(X_train)
y_test_pred = best_svm_model_rando.predict(X_test)

training_accuracy = accuracy_score(y_train, y_train_pred)
training_auc_roc = roc_auc_score(y_train, y_train_pred)
training_precision = precision_score(y_train, y_train_pred)
training_recall = recall_score(y_train, y_train_pred)
training_f1_score = f1_score(y_train, y_train_pred)


testing_accuracy = accuracy_score(y_test, y_test_pred)
testing_auc_roc = roc_auc_score(y_test, y_test_pred)
testing_precision = precision_score(y_test, y_test_pred)
testing_recall = recall_score(y_test, y_test_pred)
testing_f1_score = f1_score(y_test, y_test_pred)


conf_matrix_training = confusion_matrix(y_train, y_train_pred)
tn_training, fp_training, fn_training, tp_training = conf_matrix.ravel()
specificity_training = tn_training / (tn_training + fp_training)

conf_matrix_test = confusion_matrix(y_test, y_test_pred)
tn_test, fp_test, fn_test, tp_test = conf_matrix_test.ravel()
specificity_test = tn_test / (tn_test + fp_test)


print("Training Metrics:")
print(f"Accuracy: {training_accuracy:.2f}")
print(f"AUC-ROC: {training_auc_roc:.2f}")
print(f"Precision: {training_precision:.2f}")
print(f"Recall (Sensitivity): {training_recall:.2f}")
print(f"Specificity (Training): {specificity_training:.2f}")  
print(f"F1 Score: {training_f1_score:.2f}")

print("\nTesting Metrics:")
print(f"Accuracy: {testing_accuracy:.2f}")
print(f"AUC-ROC: {testing_auc_roc:.2f}")
print(f"Precision: {testing_precision:.2f}")
print(f"Recall (Sensitivity): {testing_recall:.2f}")
print(f"Specificity (Testing): {specificity_test:.2f}")  
print(f"F1 Score: {testing_f1_score:.2f}")


# In[127]:


best_svm_model_rando.fit(X_train, y_train)

importance = np.abs(best_svm_model_rando.coef_).reshape(-1, 1)

for i in range(len(importance)):
    print(f"Feature {i}: {importance[i][0]}")


# In[115]:


best_svm_model_rando.fit(X_test, y_test)

importance = np.abs(best_svm_model_rando.coef_).reshape(-1, 1)

for i in range(len(importance)):
    print(f"Feature {i}: {importance[i][0]}")
